# Supplementary material for: Modulation of gene expression in guinea pig paraflocculus after induction of hearing loss
Source: F1000Res. 2014 May 1;3:63. Originally published 2014 Feb 27. [Version 2] doi: 10.12688/f1000research.3594.2 (PMC4207248; doi:10.12688/f1000research.3594.2)
Supplement: Data of paraflocculus cochlear trauma and modulation of gene expression. — Cochlear threshold data Spreadsheet showing animal number (column A), treatment of each animal (column B) and cochlear threshold data. Cochlear threshold data are supplied as compound action potential (CAP) threshold values for frequency range 4 to 24 kHz in dB SPL determined ipsilaterally before treatment (Columns A-K), immediately after treatment (Columns L-V) and 2 weeks after treatment (Columns W-AG) as well as contralaterally 2 weeks after treatment (Columns AJ-AT). RT-PCR Data Spreadsheet showing animal number (column A), treatment of each animal (column B) and replicate Ct values for gene of interest and for housekeeping genes ribosomal protein S16 (RPS16) and beta-2-microglobulin (B2M) (column E), from samples from left and right paraflocculus (PF). Columns C-H data for GABA-A receptor subunit alpha 1 (GABRA1); columns I-N data for glutamate decarboxylase 1 (GAD1); columns O-T data for glutamate receptor NMDA subunit 1 (GRIN1); columns U-Z data for a member of RAB family of small GTPase (RAB3A). [file f1000research-3-4325-s0000.tgz]

Archive with 2 entries (2 files):
- Paraflocculus_cochlear_trauma_CAP.csv
- Paraflocculus_cochlear_trauma_RTPCR.csv
