# Supplementary material for: Modulation of gene expression in guinea pig paraflocculus after induction of hearing loss
Source: F1000Res. 2014 May 1;3:63. Originally published 2014 Feb 27. [Version 2] doi: 10.12688/f1000research.3594.2 (PMC4207248; doi:10.12688/f1000research.3594.2)
Supplement: Data of paraflocculus cochlear trauma and modulation of gene expression. — Cochlear threshold data Spreadsheet showing animal number (column A), treatment of each animal (column B) and cochlear threshold data. Cochlear threshold data are supplied as compound action potential (CAP) threshold values for frequency range 4 to 24 kHz in dB SPL determined ipsilaterally before treatment (Columns A-K), immediately after treatment (Columns L-V) and 2 weeks after treatment (Columns W-AG) as well as contralaterally 2 weeks after treatment (Columns AJ-AT). RT-PCR Data Spreadsheet showing animal number (column A), treatment of each animal (column B) and replicate Ct values for gene of interest and for housekeeping genes ribosomal protein S16 (RPS16) and beta-2-microglobulin (B2M) (column E), from samples from left and right paraflocculus (PF). Columns C-H data for GABA-A receptor subunit alpha 1 (GABRA1); columns I-N data for glutamate decarboxylase 1 (GAD1); columns O-T data for glutamate receptor NMDA subunit 1 (GRIN1); columns U-Z data for a member of RAB family of small GTPase (RAB3A). [file f1000research-3-4325-s0000.tgz › Paraflocculus_cochlear_trauma_CAP.csv]

Animal	Treatment	CAP 4kHz before	CAP 6Hz before	CAP 8kHz before	CAP 10kHz before	CAP 12kHz before	CAP 14kHz before	CAP 16kHz before	CAP 18kHz before	CAP 20kHz before	CAP 22kHz before	CAP 24kHz before	CAP 4kHz acute	CAP 6Hz acute	CAP 8kHz acute	CAP 10kHz acute	CAP 12kHz acute	CAP 14kHz acute	CAP 16kHz acute	CAP 18kHz acute	CAP 20kHzacute	CAP 22kHz acute	CAP 24kHz acute	CAP 4kHz 2 week	CAP 6Hz 2 week	CAP 8kHz 2 week	CAP 10kHz 2 week	CAP 12kHz2 week	CAP 14kHz 2 week	CAP 16kHz 2 week	CAP 18kHz 2 week	CAP 20kHz 2 week	CAP 22kHz 2 week	CAP 24kHz 2 week	contralateral CAP 4kHz 2 week	contralateral CAP 6Hz 2 week	contralateral CAP 8kHz 2 week	contralateral CAP 10kHz 2 week	contralateral CAP 12kHz2 week	contralateral CAP 14kHz 2 week	contralateral CAP 16kHz 2 week	contralateral CAP 18kHz 2 week	contralateral CAP 20kHz 2 week	contralateral CAP 22kHz 2 week	contralateral CAP 24kHz 2 week
37	sham	40	35	35	32	26	30	35	33	32	34	40												41	35	34	33	27	30	36	33	31	35	50	36	31	32	25	23	25	37	43	35	29	30
38	sham	38	33	34	31	26	27	36	31	31	29	29												36	36	34	33	26	27	37	33	31	32	40	44	36	30	30	25	25	32	32	30	29	35
39	sham	40	38	35	34	27	31	36	33	35	37	41												41	34	32	30	26	29	35	33	33	30	32	41	35	34	34	25	27	36	35	32	29	34
56	sham	46	39	37	35	28	30	36	36	33	31	38												41	37	34	33	27	29	37	35	33	39	43	42	37	33	32	25	28	36	32	30	33	45
54	mechanical trauma	46	40	36	35	30	32	40	37	36	36	37	46	45	60	56	84	82	82	67	58	49	50	37	34	51	94	93	100	100	97	93	98	95	39	33	34	31	22	26	36	31	33	32	33
55	mechanical trauma	38	35	34	31	25	26	33	33	33	31	35	43	44	58	80	80	77	72	60	58	50	52	44	38	66	80	78	82	87	75	66	66	70	41	35	33	34	27	28	49	41	35	46	55
62	mechanical trauma	43	40	35	31	26	30	38	34	36	36	50	52	52	51	65	68	75	64	50	48	50	58	40	37	33	48	78	64	58	37	31	36	43	46	35	35	32	26	27	34	33	31	30	34
63	mechanical trauma	56	43	46	38	32	37	45	41	43	52	70	51	40	43	50	74	74	62	55	47	55	63	43	36	32	32	40	48	42	33	30	30	39	43	32	34	31	27	28	35	34	31	29	31
40	acoustic trauma	38	35	37	34	27	28	36	34	30	33	50	49	43	50	84	98	100	109	107	106	104	104	42	34	38	37	42	67	52	36	35	48	62	44	33	31	31	24	26	32	30	28	28	30
41	acoustic trauma	35	33	38	32	26	28	38	38	32	33	38	38	35	48	75	93	95	103	105	103	99	98	37	33	35	36	41	66	54	42	33	38	45	50	37	33	34	28	29	47	53	45	47	61
42	acoustic trauma	36	30	35	32	26	35	41	33	33	36	50	38	36	51	81	94	99	105	103	101	100	100	42	35	36	35	36	41	37	43	41	42	50	41	32	35	32	26	28	36	35	32	29	33
51	acoustic trauma	38	34	35	33	26	29	36	33	31	36	42	39	38	50	79	97	99	103	102	97	100	105	36	35	31	38	37	49	65	59	43	30	30	35	32	33	31	22	26	33	29	29	30	33
