# Supplementary material for: Modulation of gene expression in guinea pig paraflocculus after induction of hearing loss
Source: F1000Res. 2014 May 1;3:63. Originally published 2014 Feb 27. [Version 2] doi: 10.12688/f1000research.3594.2 (PMC4207248; doi:10.12688/f1000research.3594.2)
Supplement: Data of paraflocculus cochlear trauma and modulation of gene expression. — Cochlear threshold data Spreadsheet showing animal number (column A), treatment of each animal (column B) and cochlear threshold data. Cochlear threshold data are supplied as compound action potential (CAP) threshold values for frequency range 4 to 24 kHz in dB SPL determined ipsilaterally before treatment (Columns A-K), immediately after treatment (Columns L-V) and 2 weeks after treatment (Columns W-AG) as well as contralaterally 2 weeks after treatment (Columns AJ-AT). RT-PCR Data Spreadsheet showing animal number (column A), treatment of each animal (column B) and replicate Ct values for gene of interest and for housekeeping genes ribosomal protein S16 (RPS16) and beta-2-microglobulin (B2M) (column E), from samples from left and right paraflocculus (PF). Columns C-H data for GABA-A receptor subunit alpha 1 (GABRA1); columns I-N data for glutamate decarboxylase 1 (GAD1); columns O-T data for glutamate receptor NMDA subunit 1 (GRIN1); columns U-Z data for a member of RAB family of small GTPase (RAB3A). [file f1000research-3-4325-s0000.tgz › Paraflocculus_cochlear_trauma_RTPCR.csv]

Animal	Treatment	PF left GABRA Ct	PF left RPS16 Ct	PF left B2M Ct	PF right GABRA Ct	PF right RPS16 Ct	PF right B2M Ct	PF left GAD Ct	PF left RPS16 Ct	PF left B2M Ct	PF right GAD Ct	PF right RPS16 Ct	PF right B2M Ct	PF left GRIN Ct	PF left RPS16 Ct	PF left B2M Ct	PF right GRIN Ct	PF right RPS16 Ct	PF right B2M Ct	PF left RAB3A Ct	PF left RPS16 Ct	PF left B2M Ct	PF right RAB3A Ct	PF right RPS16 Ct	PF right B2M Ct
37	sham	24.06	21.85	22.49	22.78	20.93	21.45	26	22.44	22.54	24.66	21.68	22.18	23.21	22.52	22.67	22.44	21.16	22.17	22.59	23.08	23.31	21.58	21.79	22.43
		24.24	22.05	22.2	23.06	20.72	21.52	26.04	22.41	22.61	25.23	21.63	22.29	23.45	22.32	22.77	22.38	21.24	21.84	22.76	23.11	23.38	21.7	22.07	22.46
38	sham	24.77	22.64	22.8	23.25	21.6	22.01	25.81	22.95	22.66	25.13	22.36	22.85	22.79	22.97	22.8	22.43	21.89	22.23	22.84	23.97	23.56	22.21	22.64	22.89
		24.54	22.35	22.62	23.16	21.53	21.95	25.76	23.04	22.81	25.15	22.57	22.54	23.07	22.97	22.79	22.39	21.79	22.29	22.93	23.67	23.53	22.05	22.43	22.86
39	sham	24.67	22.68	22.46	25.01	22.66	22.11	26.07	23.1	22.57	27.01	23.29	23.26	23.92	23.36	22.57	23.74	22.69	22.85	23.13	23.78	23.02	22.89	23.21	23.01
		24.4	22.94	22.28	24.96	22.68	22.11	25.8	23.33	22.44	26.99	23.3	23.07	24.02	23.19	22.6	23.68	22.82	22.56	22.75	24.13	23.26	22.81	23.44	23.06
56	sham	22.41	21.02	21.43	23.46	21.1	21.86	24.48	21.1	21.32	25.02	21.98	22.19	22.05	21.3	21.46	22.4	21.44	21.62	21.23	21.8	22.1	21.43	22.03	22.45
		22.69	21.05	21.49	23.29	21.21	21.62	24.38	21.02	21.5	24.69	21.97	22.02	21.83	21.09	21.49	22.4	21.46	21.62	21.35	21.85	22.02	21.54	21.98	22.36
54	mechanical trauma	22.34	21	21.49	22.71	21.27	21.86	24.21	21.54	21.95	24.59	21.96	21.98	22.23	21.9	22.02	22.59	21.56	21.87	21.81	22.75	22.74	21.77	22.07	22.43
		22.17	21.05	21.44	22.57	21.03	21.94	24.41	21.43	21.82	24.67	21.88	22.16	22.4	21.64	21.95	22.67	21.25	21.76	22.02	22.16	22.89	21.61	22.06	22.43
55	mechanical trauma	22.05	20.81	21.02	22.28	20.85	21.07	23.28	20.83	21.09	24.09	21.61	21.54	21.95	20.84	21.26	21.63	20.89	21.22	20.62	21.24	22.04	20.57	21.29	21.62
		21.95	20.65	21.21	22.21	20.77	21.2	23.61	20.66	20.98	23.97	21.32	21.5	21.73	20.92	21.04	21.66	20.7	21.15	20.68	21.32	22.06	20.76	21.46	22.17
62	mechanical trauma	23.1	21.63	21.89	22.99	21.48	21.8	24.72	21.7	21.84	25.14	22.1	21.93	22.86	21.56	21.98	22.98	21.54	21.74	22.12	22.19	22.3	22	22.13	22.37
		22.93	21.77	21.86	23.09	21.69	21.74	24.37	21.82	21.94	24.86	22.13	21.99	22.93	21.56	21.87	23.07	21.56	22.02	22.14	22.3	22.29	21.88	22.1	22.22
63	mechanical trauma	23.89	23.05	23.71	22.18	21.57	22.16	26.51	23.51	23.88	24.57	22.16	22.25	23.93	23.46	23.61	22.25	21.44	22.23	24.43	24.37	24.62	21.53	21.93	22.56
		23.78	22.98	23.6	22.08	21.45	22.03	26.11	23.5	23.91	24.44	22.09	22.35	23.94	23.68	23.85	22.51	21.37	22.18	24.21	24.14	24.78	21.53	21.94	22.59
40	acoustic trauma	21.82	20.62	21.11	22.28	21.01	21.66	23.69	21.12	21.4	24.74	21.81	22.41	21.83	21.03	21.43	22.66	21.8	22.06	21.01	21.63	22.07	21.35	22.04	22.47
		21.98	20.57	21.06	22.3	20.95	21.59	23.45	20.99	21.32	24.51	21.93	22.44	21.84	20.76	21.6	22.46	21.51	21.88	20.91	21.44	22.16	21.55	22.02	22.59
41	acoustic trauma	23.83	22.3	22.76	23.83	22.01	22	25.92	22.86	23.2	26.24	22.86	22.76	23.34	22.74	22.87	23.67	22.58	22.61	22.66	23.52	23.9	22.92	22.91	23.02
		23.81	22.38	22.85	23.7	21.87	22.35	25.71	22.67	23.03	26.02	22.81	22.77	23.17	22.54	22.83	23.68	22.48	22.48	22.68	23.49	23.85	22.87	23.03	23.04
42	acoustic trauma	22.17	21.37	21.81	22.76	21.51	21.92	23.94	21.26	21.64	24.98	22.44	22.57	22.46	21.46	21.75	22.65	21.97	22.22	21.34	22.28	22.76	21.84	22.34	22.92
		22.08	21.39	21.91	22.44	21.56	21.64	23.98	21.36	21.74	25.02	22.49	22.47	22.19	21.53	21.63	22.92	22.14	22.29	21.28	22.02	22.47	21.95	22.6	22.72
51	acoustic trauma	23.34	21.04	22.07	22.08	20.97	21.24	25.04	21.75	22.71	24.42	21.94	22.08	22.97	21.9	22.83	22.4	21.14	21.87	22.54	22.63	23.47	21.56	21.74	22.2
		23.27	21.13	21.92	22.11	20.91	21.33	24.73	21.69	22.65	24.24	21.82	22.12	22.82	21.82	22.74	22.12	21.24	21.99	22.42	22.71	23.49	21.73	21.37	22.3
